# Supplementary material for: Antigen receptor stimulation induces purifying selection against pathogenic mitochondrial tRNA mutations
Source: JCI Insight. 2023 Sep 8;8(17):e167656. doi: 10.1172/jci.insight.167656 (PMC10544217; doi:10.1172/jci.insight.167656)
Supplement: Supplemental table 1 [file jciinsight-8-167656-s127.xlsx]

## Sheet: Antibodies-probes
Antibodies/probes
Antigen	Supplier	Clone	Species
Anti-mouse CD3	BD Biosciences	145-2C11	Mouse
Anti-mouse CD4	BD Biosciences	RM4-5	Mouse
Anti-mouse CD8	Biolegend	53-6.7	Mouse
Anti-mouse CD25	BD Biosciences	PC61	Mouse
Anti-mouse CD28	BioLegend	37.51	Mouse
Anti-mouse CD44	BD Biosciences	IM7	Mouse
Anti-mouse CD62L	BD Biosciences	MEL-14	Mouse
Anti-mouse FOXP3	eBioscience	FJK-16s	Mouse
Anti-mouse CD19	BD Biosciences	1D3	Mouse
Anti-mouse B220	BD Biosciences	RA3-6B2	Mouse
Anti-mouse IgG1	Biolegend	RMG 1-1	Mouse
Anti-mouse IgG2b	Biolegend	RMG 2b-1	Mouse
Anti-mouse IgG3	BD Biosciences	R40-82	Mouse
Anti-mouse IgM	BD Biosciences	II/41	Mouse
Anti-mouse IgD	BD Biosciences	11-26c.2a	Mouse
Anti-mouse TCR β Chain	BD Biosciences	H57-597	Mouse
Anti-mouse NK1.1	BD Biosciences	PK136	Mouse
Anti-mouse CD11c	BD Biosciences	HL3	Mouse
Anti-mouse CD11b	BD Biosciences	M1/70	Mouse
Anti-mouse MHC-II(I-A/I-E)	BD Biosciences	2G9	Mouse
Anti-mouse Ly6C	Biolegend	HK1.4	Mouse
Anti-mouse Ly6G	BD Biosciences	1A8	Mouse
Anti-mouse CD69	BD Biosciences	H1.2F3	Mouse
Anti-mouse IFNγ	BD Biosciences	XMG1.2	Mouse
Anti-mouse TNF	BD Biosciences	MP6-XT22	Mouse
Anti-mouse CD23	BD Biosciences	B3B4	Mouse
Ant-mouse F4/80	Biolegend	BM8	Mouse
Anti-mouse CD206	BD Biosciences	MR5D3	Mouse
Anti-mouse CD86	Biolegend	GL-1	Mouse
Anti-mouse Arg1	eBioscience	AlexF5	Mouse
Anti-mouse iNOS	eBioscience	CXNFT	Mouse
Purified NA/LE Hamster Anti-Mouse CD40	BD Biosciences	HM40-3	Mouse
Goat anti-Mouse IgG (H+L) Secondary Antibody, HRP	Southern Biotech	1036-05	Mouse
Anti-Spike APC probes and SARS-CoV-2 antigens	Homemade	N/A	Mouse
Anti-mouse γδ-TCR	BD Biosciences	GL3	Mouse
Anti-mouse CD5	BD Biosciences	53-7.3	Mouse
Anti-mouse CD43	BD Biosciences	S7	Mouse
Anti-mouse CD38	eBioscience	90	Mouse
Anti-mouse CD95	BD Biosciences	Jo2	Mouse
Rat Anti-Mouse CD16/CD32(Fc block)	BD Biosciences	2.4G2	Mouse
Anti-human CD45	BD Biosciences	HI30	Human
Anti-human CD3	BD Biosciences	UCHT1	Human
Anti-human CD20	BD Biosciences	2H7	Human
Anti-human CD4	BD Biosciences	SK3	Human
Anti-human CD8	BD Biosciences	RPA-T8	Human
Anti-human CD45RA	BD Biosciences	HI100	Human
Anti-human CCR7	BD Biosciences	3D12	Human
Anti-human CD27	BD Biosciences	M-7271	Human
Anti-human CD25	BD Biosciences	2A3	Human
Anti-human CD127	BD Biosciences	hIL-7R-M21	Human
Anti-human total IgG	BD Biosciences	G18-145	Human
Anti-human IgM	BD Biosciences	G20-127	Human
Anti-human CD16	BD Biosciences	3G8	Human
Anti-human CD56	Biolegend	HCD56	Human
Anti-human CD14	BD Biosciences	MΦP9	Human
Anti-human HLA-DR	BD Biosciences	G46-6	Human

## Sheet: Additional exp. reagents
Additional experimental reagents	Source	Cat. #
Cell Stimulation Cocktail (500X)	eBioscience	00-4970-03
Protein Transport Inhibitor Cocktail (500X)	eBioscience	00-4980-03
CellTrace™ Violet Cell Proliferation Kit	Invitrogen	C34557
CFSE	eBioscience	65-0850-84
Naive CD8a+ T Cell Isolation Kit, mouse	Miltenyi Biotec	130-096-543
Naive CD4+ T Cell Isolation Kit, mouse	Miltenyi Biotec	130-104-453
Mouse Pan-Naïve T Cell Isolation Kit	STEMCELL Technologies	19848
EasySep™ Mouse B Cell Isolation Kit	STEMCELL Technologies	19854
Dynabeads™ Mouse T-Activator CD3/CD28	Gibco	11452D
Dynabeads™ Rat Anti-Mouse IgM(polyclonal)	Invitrogen	11039D
Lymphoprep	STEMCELL Technologies	7801
Streptavidin Sepharose® High Performance	Merck	GE17-5113-01
PyroMark Q24 Advanced Reagents	Qiagen	970902
FreeStyle™ MAX Reagent	Gibco	16447100
Lipofectamine™ 3000	Invitrogen	L3000015
Galactose	Sigma	G0750
Oligomycin	Sigma	O4876
FCCP	Sigma	C2920
Antimycin A	Sigma	A8674
Rotenone	Sigma	R8875
LIVE/DEAD™ Fixable Near-IR Dead Cell Stain	Invitrogen	L34976
LIVE/DEAD™ Fixable Aqua Dead Cell Stain	Invitrogen	L34957
LPS (O55:B5)	Sigma	L2637
Mouse recombinant TGF-β	R&D Systems	7666-MB
Recombinant Murine IL-2	PEPROTECH	212-12
Recombinant Murine IL-4	PEPROTECH	214-14
Mouse recombinant M-CSF	PEPROTECH	315-02
Recombinant Murine IL-10	PEPROTECH	210-10
Mouse recombinant IFNγ	PEPROTECH	315-05
RPMI 1640 Media	Cytiva HyClone	SH30027.01
RPMI 1640 Medium, no glucose	Gibco	11879020
DMEM	Cytiva HyClone	SH30243.01
DPBS	Gibco	14190144
GlutaMAX™ Supplement	Gibco	35050061
Sodium Pyruvate (100 mM)	Gibco	11360070
2-Mercaptoethanol	Gibco	21985023
Seahorse XF RPMI Medium, pH 7.4	Agilent	103576-100
Seahorse XF DMEM Medium, pH 7.4	Agilent	103575-100
CryoStor® cell cryopreservation media	Sigma	C2874
eBioscience™ Foxp3 / Transcription Factor Fixation/Permeabilization	Invitrogen	00-5521-00
Poly-D-Lysine solution, 1.0 mg/mL	Sigma	A-003-E
FBS	Cytiva Hyclone	SH30396.03
AddaVax	InvivoGen	10-adx-v

## Sheet: Oligos
Target	Source	Sequence	Assay
Biotinylated forward primer(C5024T)	Sigma	5′TTCCACCCTAGCTATCATAAGC	Pyrosequencing
Non-biotinylated reverse primer(C5024T)	Sigma	GTAGGTTTAATTCCTGCCAATCT	Pyrosequencing
Sequencing primer(C5024T)	Sigma	TGTAGGATGAAGTCTTACA	Pyrosequencing
Non-biotinylated forward primer(A3243G)	Sigma	CCTCCCTGTACGAAAGGACA	Pyrosequencing
Biotinylated reverse primer(A3243G)	Sigma	TGGCCATGGGTATGTTGTTA	Pyrosequencing
Sequencing primer(A3243G)	Sigma	GGTTTGTTAAGATGGCAG	Pyrosequencing
(mouse) IL1b FW	Sigma	GCAACTGTTCCTGAACTCAACT	qPCR
(mouse) Il1b RV	Sigma	ATCTTTTGGGGTCCGTCAACT	qPCR
(mouse) Arg1 FW	Sigma	CTCCAAGCCAAAGTCCTTAGAG	qPCR
(mouse) Arg1 RV	Sigma	AGGAGCTGTCATTAGGGACATC	qPCR
(mouse) GAPDH FW	Sigma	TGAAGCAGGCATCTGAGGG	qPCR
(mouse) GAPDH RV	Sigma	CGAAGGTGGAAGAGTGGGAG	qPCR
(mouse) Beta actin FW	Sigma	GGCTGTATTCCCCTCCATCG	qPCR
(mouse) Beta actin RV	Sigma	CCAGTTGGTAACAATGCCATGT	qPCR
(mouse) MHC-II (IA) FW	Sigma	GTGGTGCTGATGGTGCTG	qPCR
(mouse) MHC-II (IA) RV	Sigma	CCATGAACTGGTACACGAAATG	qPCR

## Sheet: Commercial kits
Commercial kits	Supplier	Cat. #
nCounter Mouse Metabolic Pathways Panel	NanoString	XT-CSO-MMP1-12
nCounter Master kit	NanoString	NAA-AKIT-012
Seahorse XFe96 FluxPak	Agilent	102416-100
V-PLEX Proinflammatory Panel 1 Mouse Kit	Mesoscale	K15048D-1

## Sheet: Model organisms
Model organisms	Source
C57BL/6NCrl (wild-type control)	Charles River Laboratories
tRNA-Ala (C5024T) on C57BL/6NCrl nuclear background (Mt-Tam1Jbst)	In-house breeding
