# Supplementary material for: Antigen receptor stimulation induces purifying selection against pathogenic mitochondrial tRNA mutations
Source: JCI Insight. 2023 Sep 8;8(17):e167656. doi: 10.1172/jci.insight.167656 (PMC10544217; doi:10.1172/jci.insight.167656)
Supplement: Supporting data values [file jciinsight-8-167656-s128.xlsx]

## Sheet: Fig 1C
2-month-old				10-month-old
BM	Thymus	Spleen	Blood	BM	Thymus	Spleen	Blood
68.12	60.88	62.82	70.82	56.56	51.79	51.18	50.13
66.13	64.61	63.03	68.35	53.32	51.43	51.76	51.66
70.64	63.86	64.16	69.35	59.69	58.33	55.28	56.5
68.95	66.34	65.48	71.17		54.61	52.99
70.25	54.99	66.9	69.73		55.83	50.12
70.09	68.05	68.65			45.56	52.99
69.42	71.21	67.11				46.44
72	67.16	65.08				54.89
59	70.76	67
71	68.28	67
71	69.65	66
70.51		63.82
67.53		56.84
66.37		66.65
64.62		61.9
70.95		63.61
73.25		65.94
71.56		63.87
74.95		71.48
73.35		69.65
72.05		71.66
		71.88
		69.79

## Sheet: Fig 1D
2-month-old						10-month-old
T cells	B cells	Monocytes	Macrophages	DCs	Neutrophils	T cells	B cells	Monocytes	Macrophages	DCs	Neutrophils
69.27	67.01	69.17	71.05	71.61	76.09	44.83	45.79	51	50.34	49.35	51.89
57.64	65.4	72.38	66.18	69.12	71.82	43.31	44.76	50.19	45.94	46.75	47.18
67.25	64.33	71.57	67.71	70.68	76.45	43.71	43.36	46.42	48.02	47.34	49.08
66.68	67.41	72.42	71.51	73.24	72.14	45.29	45.82	45.66	46.46	48.32	48.08
69.26	66.79	74.64	71.84	70.52	70.89	45.81	44.3	47.87		47.9	48.18
56.04	64.67	68.06	70.48	66.37	69.83	43.65	46.7	43.63		48.58	49.06
64.01						54.1	48.56	56.72		47.58	47.17
62.24						53.71	52.24	62.8		49.5	48.99
						56.59	55.89			56.41	56.62
										58.28	57.18
										61.84	63.42

## Sheet: Fig 1E
2-month-old		10-month-old
CD4+ Tn	CD8+ Tn	CD4+ Tn	CD8+ Tn
67.35	68.29	56.39	57.86
67.77	68.71	56.82	57.82
67.86	68.19	52.31	55.24
56.55	57.12	57.43	56.3
64.32	60.39	52.99	53.29
60.54	59.07	54.1	44.57
62.31	65.56	54.73	54.07
58.21	72.54	57.89	52.31
58.26	67.58	45.79	54.14
56.89	67.7	57.52	53.71
59.8	67.56	58.17	56.59
	70.41	49.78	47.07
	67.46	56.05	56.18
	63.16	46.62	51.11
	55.11	53.98	49.89
	61.72	53.57	56.6
	64.23
	60.38
	63.27
	57.56
	64.94
	66.97
	67.1

## Sheet: Fig 2A
wt Cys	C5024T Cys	wt Ala	C5024T Ala
1	1.08535	1	0.199485
0.737217	1.10187	0.811865	0.166246
1.03013	1.09652	1.06414	0.179347
0.775606	1.18144	0.714361	0.20203

## Sheet: Fig 2C-D
	1st 4w4a BMDM0-M1-M2 mitoStress test
	each sample-average of 4 tech repeats
		basal OCR(pmols/min/ug protein)		wt-M0	wt-M1	wt-M2			c5024t-M0	c5024t-M1	c5024t-M2
			wt1	6.52	2.64	4.69		c5024t 1	4.0075	1.5	3.9975
			wt2	4.2175	2.345	4.87		c5024t 2	2.805	1.075	2.4425
			wt3	4.2925	3.0025	4.6475		c5024t 3	3.3725	1.4175	3.44
			wt4	5.0725	2.5275	4.6275		c5024t 4	2.03	1.09	2.08
		ATP coupled OCR(pmols/min/ug protein)		wt-M0	wt-M1	wt-M2			c5024t-M0	c5024t-M1	c5024t-M2
			wt1	4.09333	0.5775	2.83667		c5024t 1	2.3	1.0125	2.2425
			wt2	3.105	0.1325	3.17667		c5024t 2	1.8875	0.65	1.66
			wt3	2.855	1.1275	2.5875		c5024t 3	2.29	0.4375	2.0725
			wt4	3.1425	0.5875	2.9425		c5024t 4	1.41667	0.3825	1.28
		Maximal OCR(pmols/min/ug protein)		wt-M0	wt-M1	wt-M2			c5024t-M0	c5024t-M1	c5024t-M2
			wt1	11.7	1.0275	9.01333		c5024t 1	3.5575	0.2975	4.295
			wt2	3.4475	0.9	4.89333		c5024t 2	2.9	0.7325	4.1225
			wt3	4.1625	1.31	5.3525		c5024t 3	2.6925	0.565	4.395
			wt4	3.7175	1.1425	5.225		c5024t 4	1.99	0.45	2.52667
		basalECAR((mpH/min/ug protein)				wt-M2					c5024t-M2
			wt1			1.26254		c5024t 1			1.34028
			wt2			1.46341		c5024t 2			1.77233
			wt3			1.09578		c5024t 3			1.74896
			wt4			1.41306		c5024t 4			1.53689
	*2nd 5w5a BMDM0-M1-M2 mitoStress test	basal OCR(pmols/min/ug protein)		wt-M0	wt-M1	wt-M2			c5024t-M0	c5024t-M1	c5024t-M2
	each sample-average of 3 tech repeats		wt1	6.17333	1.97826	4.30667		c5024t 1	1.9	0.968434	2.44
			wt2	4.82667	1.89187	5.66667		c5024t 2	2.69333	1.31815	2.57667
			wt3	5.75	1.78507	5.72667		c5024t 3	4.70333	1.3829	4.72333
			wt4	5.78	1.89443	5.27		c5024t 4	3.7	1.31205	3.26
			wt5	6.48333	1.79693	4.61		c5024t 5	3.21	1.19313	3.58
		ATP coupled OCR(pmols/min/ug protein)		wt-M0	wt-M1	wt-M2			c5024t-M0	c5024t-M1	c5024t-M2
			wt1	4.80667	0.65	3.91		c5024t 1	1.97667	0.983243	2.28667
			wt2	4.32667	1.28	6.04		c5024t 2	2.51	0.898408	2.23
			wt3	5.04333	1.01	5.07667		c5024t 3	3.87667	0.64854	3.89
			wt4	4.64667	1.01	4.48667		c5024t 4	3.23	0.727371	2.83333
			wt5	5.62667	0.9	4.05333		c5024t 5	2.80333	0.569111	3.08
		Maximal OCR(pmols/min/ug protein)		wt-M0	wt-M1	wt-M2			c5024t-M0	c5024t-M1	c5024t-M2
			wt1	8.48	1.12	8.79		c5024t 1	2.31667	0.176667	4.59667
			wt2	6.65333	0.756667	11.0467		c5024t 2	4.11333	0.143333	4.96667
			wt3	7.29333	0.79	11.5367		c5024t 3	7.44333	0.413333	9.14
			wt4	10.24	0.73	11.23		c5024t 4	6.21333	0.37	6.82333
			wt5	10.92	0.78	9.33		c5024t 5	5.37	0.246667	5.725
		SRC-OCR(pmols/min/ug protein)		wt-M0	wt-M1	wt-M2			c5024t-M0	c5024t-M1	c5024t-M2
			wt1	2.30333	-0.853333	4.49		c5024t 1	0.86	-0.786667	2.16
			wt2	1.82667	-0.506667	5.38		c5024t 2	1.41667	-1.17333	2.38667
			wt3	1.54667	-0.993333	5.81		c5024t 3	2.74	-0.966667	4.41667
			wt4	4.46	-1.16	5.96		c5024t 4	2.51333	-0.943333	3.56333
			wt5	4.43667	-1.02	4.72		c5024t 5	2.16333	-0.943333	2.14
		basalECAR((mpH/min/ug protein)		wt-M0	wt-M1	wt-M2			c5024t-M0	c5024t-M1	c5024t-M2
			wt1	0.78	3.82	1.04		c5024t 1	0.92	4.16	2.13
			wt2	0.9	3.78	1.16		c5024t 2	1.47	4.24	2.41
			wt3	0.68	3.64	1.11		c5024t 3	1.58	4.26	2.17
			wt4	0.83	3.95	1.02		c5024t 4	2.09	4.13	2.21
			wt5	0.89	3.58	0.9		c5024t 5	1.87	4.09	3.05

## Sheet: Fig 2E
M0		M1		M2
WT	C5024T	WT	C5024T	WT	C5024T
33028	16121	69252	59410	39169	28012
28023	18900	68276	64946	39098	29128
27525	22488	66643	59083	39579	30033
29797	25843	70579	56726	42198	30771
32347	23074	73463	59830	59039	30093
49025		62128

## Sheet: Fig 2F
M0		M1		M2
WT	C5024T	WT	C5024T	WT	C5024T
1.072	0.755	4.393	3.389	1.322	0.567
1.061	0.708	3.969	2.952	1.474	0.442
0.997	0.7	4.784	5.189	1.347	0.827
0.882	0.633	3.526	1.583	1.438	1.311

## Sheet: Fig 2G
	Mouse 1	Mouse 2	Mouse 3	Mouse 4	Mouse 5	Mouse 6	Mouse 7	Mouse 8	Mouse 9
M0	72.55	74.83	75.35	76.42	75.63	74.56	62.85	73.53	73.73
M1	71.4	72.88	77.33	76.27	74.98	74.44	65.22	71.14	68.94
M2	71.32	74	77.33	76.67	72.84	74.41	67.33	74.01	74.02

## Sheet: Fig 3B
CD4 Te		CD4 Tregs		CD8 Tem		CD8 Tcm		B-1a		IgG+ B
Naive	Effector	Naive	Treg	Naive	Effector	Naive	Cent mem	Naive	B1a	Naive	IgG+
56.39	52.09	58.26	55.22	57.86	55.52	57.86	50.21	46.36	31.04	59.74	56.59
56.82	52.04	56.89	53.05	57.82	56.39	57.82	53.59	58.57	54.96	62.11	57.85
52.31	48.89	59.8	50.9	55.24	50.66	55.24	50.36	58.98	51.99	63.68	58.76
57.43	50.09	46.62	41.53	56.3	56.46	56.3	50.61	54.15	50.77	61.46	57.84
52.99	48.06	53.98	48.97	53.29	49.48	53.29	49.64	51.71	49.02	59.74	56.59
56.29	51.23	53.57	46.89	54.07		54.07	50.26	57.02	47.9	62.11	57.85
54.1	50.21			54.14	49.35	54.14	50.58	66.39	64.72	63.68	58.76
54.73	49.17			53.71	49.55	53.71	51.85	64.91	63.06	61.46	57.84
57.89	56.78			56.59	55.79	56.59	55.42	68.23	64.31	46.36	44.22
45.79	40.04			47.07	38.33	47.07	29.82	67.41	65.64	58.57	45.02
57.52	51.07			56.18	47.24	56.18	50.14	67.37	62.53	58.98	40.19
58.17	53.34			51.11	51.54	51.11	50.65			54.15	49.73
49.78	48.02			49.89	44.09	49.89	48.66			51.71	42.44
56.05	50.84			56.6	47.45	56.6	52.41			57.02	49.86
46.62	43.32
53.98	48.22
53.57	46.98

## Sheet: Fig 3C
Naive	Memory
57.86	55.52
57.82	56.39
55.24	50.66
56.3	56.46
53.29	49.48
54.07	49.35
54.14	49.55
53.71	55.79
56.59	38.33
47.07	47.24
56.18	51.54
51.11	44.09
49.89	47.45
56.6	50.21
56.39	53.59
56.82	50.36
52.31	50.61
57.43	49.64
52.99	42.79
56.29	50.26
54.1	50.58
54.73	51.85
57.89	55.42
45.79	29.82
57.52	50.14
58.17	50.65
49.78	48.66
56.05	52.41
46.62	31.04
53.98	54.96
53.57	51.99
58.26	50.77
56.89	49.02
59.8	47.9
46.62	52.09
53.98	52.04
53.57	48.89
59.74	50.09
62.11	48.06
63.68	51.23
61.46	50.21
59.74	49.17
62.11	56.78
63.68	40.04
61.46	51.07
46.36	53.34
58.57	48.02
58.98	50.84
54.15	43.32
51.71	48.22
57.02	46.98
	56.59
	57.85
	58.76
	57.84
	56.59
	57.85
	58.76
	57.84
	44.22
	45.02
	40.19
	49.73
	42.44
	49.86

[truncated: 19 more sheets: Fig 3D, Fig 3G, Fig 3H, Fig 4A, Fig 4B, Fig 4C, Fig 4D, Fig 4E, Fig 4G, Fig 5A, Fig 5B, Fig 5D, Fig 5E, Fig 5F, Fig 6C, Fig 6D, Fig 6E, Fig 6F, Serum Cytokine Analysis]
